# Supplementary material for: De Novo Chromosome-Level Genome Assembly of ‘Qing Zhou Mi’ Landrace Peach and Analysis of Late Maturity and Fruit Weight Traits in Peach
Source: Plants (Basel). 2026 Apr 3;15(7):1113. doi: 10.3390/plants15071113 (PMC13074578; doi:10.3390/plants15071113)
Supplement: Supplementary file 1 [file plants-15-01113-s001.zip]

Archive with 6 entries (6 files):
- Supplementary Figures S1-S3.pdf
- Supplementary Tables S1-S2.pdf
- Supplementary Table 3 List of 46 positively selected genes.xls
- Supplementary Table 4 List of PG genes across three genomes of peach accessions.xlsx
- Supplementary Table 5 Information of Qi Zhou Mi annd four sequenced accessions (124Pan, CN14, Lovell, and Prunus ferganensis).xlsx
- Supplementary Table 6 Information of GWAS population.xlsx
