# Supplementary material for: De Novo Chromosome-Level Genome Assembly of ‘Qing Zhou Mi’ Landrace Peach and Analysis of Late Maturity and Fruit Weight Traits in Peach
Source: Plants (Basel). 2026 Apr 3;15(7):1113. doi: 10.3390/plants15071113 (PMC13074578; doi:10.3390/plants15071113)
Supplement: Supplementary file 1 [file plants-15-01113-s001.zip › Supplementary Table 3 List of 46 positively selected genes.xls]

taskname	p_value	fdr	LR_value	lnL1	lnL2	Site_Num	Sites
Ppe_2G0003570.1	0	0.00E+00	101.039102	-6681.862003	-6631.342452	22	1S(0.617),2T(0.617),3R(0.995),4S(0.892),5A(0.637),6F(0.637),7L(0.886),8A(0.617),10G(0.627),11V(0.947),12A(1.000),13I(0.942),14A(0.876),15A(0.947),16A(0.948),17I(0.956),18F(0.650),19L(0.943),20L(1.000),21R(0.652),22P(0.956),28R(0.653)
Ppe_2G0016100.1	3.47E-09	7.52E-08	33.554268	-3971.416079	-3954.638945	7	293G(0.809),294V(0.893),295S(0.990),296K(0.946),297S(0.995),298A(0.829),299I(0.996)
Ppe_2G0016380.1	0	0.00E+00	85.04744	-4348.290397	-4305.766677	15	2M(0.999),3S(1.000),4P(0.937),5R(0.998),6Q(0.998),7I(0.817),8P(0.998),10D(0.924),11R(0.999),12G(0.938),13S(0.998),14S(0.999),15H(0.996),16F(0.880),284I(0.665)
Ppe_2G0016570.1	2.71E-06	5.06E-05	20.683926	-4927.598539	-4917.256576	1	325K(1.000)
Ppe_2G0019720.1	0	0.00E+00	90.348576	-2892.319995	-2847.145707	45	2K(0.997),3I(0.996),4P(0.955),5F(0.976),6C(0.762),7I(0.956),8H(0.713),9F(0.993),11G(0.965),12E(0.987),14S(0.990),15L(0.642),16E(0.684),17L(0.883),18E(0.708),19N(0.611),20E(0.989),21M(0.998),22G(0.977),23L(0.666),24P(0.989),25S(0.949),26H(0.810),27S(0.991),29H(0.972),30R(0.960),31G(0.723),32G(0.997),33V(0.957),34Q(0.633),35I(0.997),36L(0.999),38M(0.986),40I(0.835),41G(0.998),42L(0.999),43V(0.634),…
Ppe_2G0021910.1	1.22E-09	2.83E-08	35.586784	-2922.123427	-2904.330035	6	225V(0.665),226E(0.903),227Q(0.972),228V(0.912),229T(0.919),230G(0.530)
Ppe_8G0008810.1	0.003526366	5.52E-02	7.25949	-3591.653682	-3588.023937	1	300A(0.765)
Ppe_8G0020200.1	2.11E-15	7.89E-14	61.565506	-2734.563736	-2703.780983	0
Ppe_7G0007980.1	0	0.00E+00	118.332656	-7063.735114	-7004.568786	0
Ppe_7G0013540.1	0.012373398	1.89E-01	5.041518	-4124.354224	-4121.833465	0
Ppe_7G0016450.1	5.46E-05	9.67E-04	14.970076	-987.780452	-980.295414	1	1D(0.974)
Ppe_7G0020750.1	0	0.00E+00	82.141008	-2381.97117	-2340.900666	63	2A(0.505),3S(0.511),5L(0.506),7P(0.507),8P(0.507),12L(0.509),14L(0.508),18V(0.505),21V(0.505),25P(0.509),26S(0.517),27S(0.512),34L(0.509),41G(0.500),42W(0.512),45V(0.501),46T(0.506),58G(0.506),62V(0.502),66G(0.506),67L(0.511),68L(0.507),72L(0.507),75S(0.510),76L(0.506),96L(0.506),97P(0.507),102W(0.509),103L(0.514),104W(0.509),116P(0.507),121L(0.514),123G(0.506),128G(0.506),129G(0.505),130R(0.508)…
Ppe_7G0022800.1	9.25E-13	3.11E-11	49.636396	-2552.613044	-2527.794846	24	1M(0.976),2A(0.986),3N(0.643),4S(0.994),5L(0.964),6F(0.985),7F(0.944),9S(0.994),10L(0.688),11L(0.991),12L(0.946),13T(0.808),14P(0.966),16P(0.980),17N(0.998),19P(0.637),20S(0.998),21P(0.996),22S(0.967),23P(0.987),24A(1.000),25H(1.000),26T(0.777),27E(0.949)
Ppe_7G0023450.1	0	0.00E+00	155.032994	-4116.081381	-4038.564884	38	1D(1.000),2A(0.882),3A(0.987),4I(0.997),5E(0.996),7L(1.000),8R(0.967),11G(1.000),12W(0.973),13C(0.974),15G(0.945),17Q(0.880),18V(0.965),19K(1.000),20A(0.914),21M(1.000),23M(0.972),24I(0.887),25H(0.982),26S(0.962),27A(1.000),28L(0.978),29A(0.854),30D(0.998),31D(0.875),32T(0.996),33N(0.994),35V(0.996),36E(1.000),37S(0.997),40T(0.856),41N(0.963),42M(0.994),45K(1.000),46S(0.989),47I(0.964),49A(0.902)…
Ppe_3G0000250.1	9.93E-11	2.72E-09	40.479808	-7245.882576	-7225.642672	0
Ppe_3G0001370.1	5.37E-10	1.34E-08	37.18515	-4884.934516	-4866.341941	4	371V(0.783),373W(0.958),374S(0.969),378G(0.841)
Ppe_3G0001500.1	2.82E-12	9.05E-11	47.448524	-3943.885833	-3920.161571	0
Ppe_3G0004560.1	8.50E-06	1.55E-04	18.498934	-6800.221682	-6790.972215	2	1L(0.757),4H(0.755)
Ppe_6G0004120.1	2.34E-09	5.24E-08	34.320402	-2954.004674	-2936.844473	2	233G(0.967),234K(0.997)
Ppe_3G0011350.1	0	0.00E+00	137.52146	-12334.46516	-12265.70443	14	1A(0.999),4D(0.997),5V(0.957),6T(0.750),7K(0.990),8S(0.997),9C(0.842),10L(0.838),11D(0.997),12S(0.841),13I(0.824),14S(0.991),15Q(0.995),810K(0.565)
Ppe_3G0015260.1	0	0.00E+00	109.416448	-4992.713673	-4938.005449	1	303M(0.973)
Ppe_4G0007300.1	7.70E-11	2.25E-09	40.97752	-4622.916696	-4602.427936	0
Ppe_4G0018940.1	0.000551184	9.05E-03	10.647214	-9004.638427	-8999.31482	1	4T(0.820)
Ppe_4G0021080.1	8.88E-16	3.52E-14	63.291114	-1558.340336	-1526.694779	129	1I(0.620),2L(0.641),3I(0.635),4D(0.622),5R(0.647),6F(0.634),7S(0.994),8L(0.642),9V(0.638),10M(0.620),11G(0.640),12W(0.649),13L(0.642),14R(0.643),15F(0.631),16S(0.651),17E(0.633),18A(0.624),19G(0.644),20N(0.636),21M(0.625),22F(0.616),23D(0.617),24C(0.642),25I(0.632),26N(0.620),27R(0.644),28P(0.649),29N(0.634),30T(0.627),31V(0.996),32R(1.000),33M(1.000),34Q(1.000),35H(0.996),36V(0.993),37F(0.994),3…
Ppe_1G0003550.1	4.67E-09	9.82E-08	32.975086	-2339.998137	-2323.510594	3	1M(0.986),3F(0.848),4S(0.999)
Ppe_3G0015650.1	0	0.00E+00	101.551438	-4209.458357	-4158.682638	19	292G(0.960),293T(0.995),295R(0.981),297Y(0.955),298Q(1.000),299D(0.945),301Q(0.957),302E(0.955),303W(0.994),304R(0.999),305L(0.819),307M(0.999),309R(1.000),310I(0.989),311F(0.963),312R(0.999),313K(0.998),316L(0.997),317K(0.998)
Ppe_1G0022860.1	0	0.00E+00	110.3964	-1320.616328	-1265.418128	100	1A(0.630),2H(0.661),3H(0.659),4Y(0.660),5N(0.656),6D(0.605),7P(0.629),8R(0.672),9Q(0.661),10F(0.676),11Q(0.656),12N(0.608),13R(0.630),14K(0.618),15S(0.690),16S(0.672),17N(0.607),18G(0.636),19E(0.611),20M(0.638),21E(0.611),22S(0.671),23S(0.669),24Q(0.646),25G(0.646),26K(0.632),27S(0.646),28F(0.667),29G(0.636),30G(0.636),31S(0.671),32E(0.630),33S(0.656),34V(0.655),35R(0.629),36L(0.691),37G(0.639),3…
Ppe_1G0025070.1	0	0.00E+00	94.026694	-6344.707775	-6297.694428	14	93V(0.902),249N(0.998),250I(0.954),251M(0.992),252R(0.998),253S(0.989),254G(0.993),255E(1.000),256H(0.991),257D(0.987),258S(0.983),261S(0.987),262D(0.979),264A(0.889)
Ppe_1G0029440.1	9.64E-09	1.97E-07	31.566666	-1448.396819	-1432.613486	6	15R(0.995),17V(0.984),19Q(0.809),20G(0.931),21P(0.986),22C(0.959)
Ppe_1G0033720.1	0	0.00E+00	111.208272	-6749.307568	-6693.703432	14	520A(0.995),522H(0.850),523V(0.956),524F(1.000),526C(1.000),527S(0.949),529C(1.000),530D(0.997),531N(0.944),532D(0.770),534V(0.666),535S(0.971),536F(0.998),537P(0.969)
Ppe_1G0039170.1	0.000128167	2.21E-03	13.365226	-2034.405238	-2027.722625	7	118E(0.881),119V(0.976),121Y(0.636),122S(0.560),127P(0.878),128L(0.963),129Y(0.878)
Ppe_1G0036920.1	1.97E-14	6.96E-13	57.200752	-2585.505071	-2556.904695	14	191N(0.856),192G(0.807),193P(0.971),194P(0.904),195T(0.995),196F(0.947),197S(1.000),198L(0.999),199K(0.782),200D(0.989),201F(0.938),202I(0.989),203R(0.969),204S(0.784)
Ppe_1G0047510.1	1.01E-10	2.72E-09	40.44756	-3013.217522	-2992.993742	0
Ppe_1G0047620.1	0	0.00E+00	96.497476	-3166.118302	-3117.869564	0
Ppe_6G0000140.1	0.024333215	3.64E-01	3.886822	-2294.629807	-2292.686396	1	77L(0.960)
Ppe_6G0001470.1	8.53E-07	1.64E-05	22.900502	-4634.272058	-4622.821807	1	222I(0.999)
Ppe_6G0003630.1	0	0.00E+00	92.035046	-4408.277674	-4362.260151	11	1P(0.984),2L(0.949),3S(0.954),5S(0.990),6S(0.697),7N(0.985),8L(0.997),11F(0.972),12Y(0.971),13S(0.991),14G(0.971)
Ppe_6G0015450.1	1.48E-10	3.82E-09	39.704768	-6884.197715	-6864.345331	4	248G(0.990),272A(0.999),273L(0.819),274Q(0.872)
Ppe_6G0016030.1	4.21E-08	8.33E-07	28.707264	-2852.526038	-2838.172406	4	222L(0.774),223D(0.998),224E(0.997),225T(0.950)
Ppe_6G0022410.1	0.002086447	3.34E-02	8.207006	-6511.309793	-6507.20629	1	548S(0.925)
Ppe_6G0023680.1	0.040823696	5.00E-01	3.0318	-2009.033947	-2007.518047	0
Ppe_6G0027120.1	0	0.00E+00	297.48114	-5070.875746	-4922.135176	0
Ppe_6G0030530.1	8.83E-10	2.12E-08	36.217166	-2818.695031	-2800.586448	20	1M(0.993),2A(0.617),3Y(0.949),4R(0.651),5Y(0.621),6N(0.858),7G(0.728),8Q(0.932),10T(0.689),11G(0.993),12T(0.954),13R(0.963),14G(0.726),15N(0.967),16P(0.955),17Q(0.977),18H(0.961),19Q(0.707),20K(0.939),21E(0.992)
Ppe_6G0032540.1	0.00015668	2.64E-03	12.9888	-4221.300782	-4214.806382	2	280V(0.503),281I(0.903)
Ppe_5G0003660.1	1.30E-11	3.99E-10	44.45132	-5176.278816	-5154.053156	0
Ppe_5G0010510.1	0	0.00E+00	110.665208	-3052.930589	-2997.597985	17	52S(0.984),53I(0.998),54I(0.998),55G(1.000),57L(0.998),58G(1.000),59A(0.985),60L(0.993),61K(1.000),62N(0.987),63S(0.894),65I(0.952),66L(1.000),67L(0.980),68W(1.000),69I(0.996),213K(0.985)
