# Supplementary material for: De Novo Chromosome-Level Genome Assembly of ‘Qing Zhou Mi’ Landrace Peach and Analysis of Late Maturity and Fruit Weight Traits in Peach
Source: Plants (Basel). 2026 Apr 3;15(7):1113. doi: 10.3390/plants15071113 (PMC13074578; doi:10.3390/plants15071113)
Supplement: Supplementary file 1 [file plants-15-01113-s001.zip › Supplementary Table 4 List of PG genes across three genomes of peach accessions.xlsx]

## Sheet: Supplementary table 5 The list 
Acession	QZM	CN14	Lovell
Gene	Ppe_7G0026610.1	Pp03G033690.1	Prupe.3G204100.1_v2.0.a1
	Ppe_7G0005740.1	Pp02G000870.1	Prupe.3G203300.1_v2.0.a1
	Ppe_2G0029240.1	Pp02G000970.1	Prupe.3G081700.1_v2.0.a1
	Ppe_2G0017980.1	Pp03G025840.1	Prupe.2G014800.1_v2.0.a1
	Ppe_4G0027460.1	Pp02G000580.1	Prupe.3G147400.1_v2.0.a1
	Ppe_4G0023550.1	Pp05G006650.1	Prupe.1G479700.1_v2.0.a1
	Ppe_7G0019820.1	Pp08G029060.2	Prupe.4G165100.1_v2.0.a1
	Ppe_8G0025810.1	Pp08G029060.1	Prupe.1G130700.1_v2.0.a1
	Ppe_4G0011330.1	Pp03G016530.1	Prupe.1G110100.1_v2.0.a1
	Ppe_4G0014170.1	Pp02G000980.1	Prupe.4G130600.1_v2.0.a1
	Ppe_1G0045900.1	Pp07G029960.1	Prupe.7G070000.1_v2.0.a1
	Ppe_5G0017780.1	Pp01G054200.1	Prupe.7G269300.1_v2.0.a1
	Ppe_1G0025550.1	Pp06G005350.1	Prupe.7G036300.1_v2.0.a1
	Ppe_1G0025820.1	Pp05G012090.2	Prupe.1G251100.1_v2.0.a1
	Ppe_1G0025190.1	Pp05G012090.1	Prupe.7G036000.1_v2.0.a1
	Ppe_6G0020750.1	Pp06G023840.1	Prupe.6G202500.1_v2.0.a1
	Ppe_7G0005210.1	Pp04G011990.1	Prupe.3G204200.1_v2.0.a1
	Ppe_5G0011450.1	Pp03G025740.3	Prupe.7G030700.1_v2.0.a1
	Ppe_5G0012430.1	Pp05G013260.1	Prupe.6G307200.1_v2.0.a1
	Ppe_4G0025190.1	Pp01G031700.1	Prupe.7G031900.1_v2.0.a1
	Ppe_7G0008220.1	Pp03G011610.1	Prupe.4G261700.1_v2.0.a1
	Ppe_3G0027950.1	Pp03G020150.1	Prupe.1G131100.1_v2.0.a1
	Ppe_8G0001550.1	Pp08G010470.1	Prupe.1G247300.1_v2.0.a1
	Ppe_4G0019000.1	Pp01G013250.1	Prupe.3G203200.1_v2.0.a1
	Ppe_7G0026600.1	Pp03G024760.1	Prupe.7G063900.1_v2.0.a1
	Ppe_3G0020720.1	Pp04G015740.1	Prupe.7G242600.1_v2.0.a1
	Ppe_8G0021430.1	Pp01G032130.1	Prupe.1G479600.1_v2.0.a1
	Ppe_4G0020010.1	Pp03G025830.1	Prupe.2G056500.1_v2.0.a1
	Ppe_3G0020740.1	Pp06G015970.1	Prupe.2G300900.1_v2.0.a1
	Ppe_7G0004760.1	Pp08G028950.1	Prupe.2G175100.1_v2.0.a1
	Ppe_3G0000600.1	Pp01G031880.1	Prupe.6G307400.1_v2.0.a1
	Ppe_4G0014180.1	Pp08G024760.1	Prupe.4G261900.1_v2.0.a1
	Ppe_2G0001420.1	Pp07G023170.1	Prupe.3G002500.1_v2.0.a1
	Ppe_2G0005730.1	Pp04G022350.1	Prupe.4G228600.1_v2.0.a1
	Ppe_1G0025380.1	Pp01G054210.1	Prupe.6G155200.1_v2.0.a1
	Ppe_3G0020760.1	Pp07G020000.1	Prupe.8G218900.1_v2.0.a1
	Ppe_3G0019890.1	Pp04G015750.1	Prupe.7G064200.1_v2.0.a1
	Ppe_8G0018180.1	Pp03G011490.1	Prupe.3G203600.1_v2.0.a1
	Ppe_6G0014990.1	Pp03G008300.1	Prupe.1G249200.1_v2.0.a1
	Ppe_3G0013540.1	Pp07G002770.1	Prupe.1G129300.1_v2.0.a1
	Ppe_3G0007690.1	Pp01G011440.1	Prupe.3G193700.1_v2.0.a1
	Ppe_8G0025700.1	Pp01G011440.3	Prupe.1G253700.1_v2.0.a1
	Ppe_7G0024120.1	Pp01G011440.2	Prupe.3G005900.1_v2.0.a1
	Ppe_7G0008840.1	Pp03G000610.1	Prupe.5G175100.1_v2.0.a1
	Ppe_1G0010540.1	Pp06G021890.1	Prupe.1G044900.1_v2.0.a1
	Ppe_7G0008180.1	Pp04G021180.1	Prupe.8G264500.1_v2.0.a1
	Ppe_4G0023600.1	Pp02G000950.1	Prupe.7G005500.1_v2.0.a1
	Ppe_1G0045890.1	Pp07G029950.1	Prupe.5G105400.1_v2.0.a1
	Ppe_3G0000260.1	Pp07G000280.1	Prupe.3G059700.1_v2.0.a1
	Ppe_1G0012090.1	Pp02G024460.1	Prupe.4G165000.1_v2.0.a1
	Ppe_7G0005200.1	Pp07G019300.1	Prupe.7G269400.1_v2.0.a1
	Ppe_7G0000660.1	Pp07G019300.2	Prupe.3G203900.1_v2.0.a1
		Pp02G001520.1	Prupe.7G036100.1_v2.0.a1
		Pp07G000290.1	Prupe.7G269200.1_v2.0.a1
		Pp03G011560.1	Prupe.7G040000.1_v2.0.a1
		Pp03G000240.1	Prupe.2G301000.1_v2.0.a1
		Pp07G025080.1	Prupe.4G271300.1_v2.0.a1
		Pp01G031450.1	Prupe.5G117600.1_v2.0.a1
		Pp04G030070.1	Prupe.3G287200.1_v2.0.a1
		Pp04G027310.1	Prupe.6G307300.1_v2.0.a1
		Pp03G020140.1	Prupe.1G251200.1_v2.0.a1
		Pp01G013100.1	Prupe.1G479800.1_v2.0.a1
		Pp03G011680.1	Prupe.7G195000.1_v2.0.a1
		Pp01G013430.1	Prupe.4G289600.1_v2.0.a1
		Pp03G004180.1	Prupe.8G265400.1_v2.0.a1
		Pp07G007220.1	Prupe.4G262200.1_v2.0.a1
		Pp03G011570.1	Prupe.4G261800.1_v2.0.a1
		Pp07G019980.1	Prupe.3G204000.1_v2.0.a1
			Prupe.4G218900.1_v2.0.a1
			Prupe.3G043600.1_v2.0.a1
