# Supplementary material for: De Novo Chromosome-Level Genome Assembly of ‘Qing Zhou Mi’ Landrace Peach and Analysis of Late Maturity and Fruit Weight Traits in Peach
Source: Plants (Basel). 2026 Apr 3;15(7):1113. doi: 10.3390/plants15071113 (PMC13074578; doi:10.3390/plants15071113)
Supplement: Supplementary file 1 [file plants-15-01113-s001.zip › Supplementary Table 5 Information of Qi Zhou Mi annd four sequenced accessions (124Pan, CN14, Lovell, and Prunus ferganensis).xlsx]

## Sheet: Sheet1
Accession name	Maturity stage of fruit	Fruit type	Flesh texture	Stone type	Origin information
124Pan	Mid-maturing	Large-sized	Melting flesh	Clingstone	Jiangsu Province,China
CN14	Early-maturing	Medium-sized	Hard-melting flesh	Clingstone	Zhengzhou Province,China
Lovell	Mid-maturing	Large-sized	Melting flesh	Freestone	State of California, USA
Prunus ferganensis	Mid-maturing	Small-sized	Melting flesh	Freestone	Xinjiang Province,China
QZM (Qingzhoumi)	Late-maturing	Small-sized	Hard-melting flesh	Freestone	Shandong Province,China
