# Supplementary material for: De Novo Chromosome-Level Genome Assembly of ‘Qing Zhou Mi’ Landrace Peach and Analysis of Late Maturity and Fruit Weight Traits in Peach
Source: Plants (Basel). 2026 Apr 3;15(7):1113. doi: 10.3390/plants15071113 (PMC13074578; doi:10.3390/plants15071113)
Supplement: Supplementary file 1 [file plants-15-01113-s001.zip › Supplementary Table 6 Information of GWAS population.xlsx]

## Sheet: Sheet1 (2)
Number	Accession name	Maturity stage of fruit	Fruit Trichomes	Fruit shape	Average of fruit weight(g)	Group details
1	Qing Zhong Mi	late	Trichomes	Round	149.12	1
2	Qing Shuang Mi	late	Trichomes	Round	85.95	1
3	Dong Xue Mi	late	Trichomes	Round	110.53	1
4	Wan Qing Mi	late	Trichomes	Round	82.42	1
5	Ying Shuang Hong	late	Trichomes	Round	216.68	1
6	Ta Qiao 1	medium	Trichomes	Round	163.03	2
7	Jin Qiu Hong Mi	late	Trichomes	Round	275.47	2
8	Qiu Shuang Mi	late	Trichomes	Round	490.08	1
9	Zhong You 16	early	Glabrous	Round	200.11	2
10	Jin Xia You Pan	medium	Glabrous	Flat	158.28	2
11	Hong Ye Dong Tao	late	Trichomes	Round	203.08	1
12	Song Yuan 3	late	Trichomes	Round	158.57	1
13	Song Yuan 1	late	Trichomes	Round	124.68	1
14	Qing Zhou Mi 1	late	Trichomes	Round	67.98	1
15	Er Lao Ban	late	Trichomes	Round	169.42	1
16	Qing Zhou Mi 2	late	Trichomes	Round	58.52	1
17	Qing Zhou Mi 3	late	Trichomes	Round	NA	1
18	Qing Zhou Mi 4	late	Trichomes	Round	125.23	2
19	Qing Zhou Mi 5	late	Trichomes	Round	60.06	1
20	Qing Shui Bai Tao	late	Trichomes	Round	68.2.15	2
21	Qing Zhou Mi 6	late	Trichomes	Round	150.24	2
22	Qing Zhou Mi 7	late	Trichomes	Round	153.66	1
23	Dong Yuan Da Bai	early	Trichomes	Round	185.79	2
24	Zhong Tao Zi Yu	early	Trichomes	Round	172.11	2
25	Qing Zhou Mi 8	late	Trichomes	Round	58.14	1
26	Chun Xiao	early	Trichomes	Round	150.67	2
27	Qing Zhou Mi 9	late	Trichomes	Round	61.88	1
28	Zhong Tao Jin Hong	medium	NA	Round	76.42	2
29	Pu Jiang	late	Trichomes	Round	350.92	2
30	Ming Yue	early	Glabrous	Flat	41.63	2
31	Zi Jin Hong 2	medium	Glabrous	Round	194.24	2
32	Zhong You Jin Guan	early	Glabrous	Round	98.78	2
33	Zhong Tao Jin Yang	early	Trichomes	Round	124.42	2
34	Ning XY17-90	medium	Trichomes	Round	289.23	2
35	Jin Shuo	late	Trichomes	Round	438.44	2
36	Jin Qiu	late	Trichomes	Round	438.70	2
37	Jin Feng	late	Trichomes	Round	380.34	2
38	Qiu Yan	late	Trichomes	Round	390.65	2
39	29-1	late	Trichomes	Round	421.11	2
40	Long Mi 15	late	Trichomes	Round	194.02	2
41	B18-18	late	Trichomes	Round	362.37	2
42	Zhong You 15	early	Glabrous	Round	173.88	2
43	Gan Lou Zao You	early	Glabrous	Round	90.54	2
44	Zhong Tao Fei Yu	early	Trichomes	Round	230.81	2
45	Zhong Tao Zi Yu	early	Trichomes	Round	228.35	2
46	Jiu Yan	medium	Trichomes	Round	249.42	2
47	Mei Bo	medium	Trichomes	Round	239.31	2
48	Qin Guang 3	medium	Glabrous	Round	186.42	2
49	Mei Ting	medium	Glabrous	Round	208.28	2
50	Hu You 277	medium	Glabrous	Round	227.45	2
51	03-5-028	late	Trichomes	Round	219.85	2
52	Cui Bao	late	Trichomes	Round	258.24	2
53	Bao Jia Hong	late	Trichomes	Round	423.33	2
54	Qin Guang 7	late	Glabrous	Round	206.76	2
55	Bao Jia Jun	late	Trichomes	Round	323.33	2
56	Zhong Tao 11	late	Trichomes	Round	356.71	2
57	Zhong Tao 20	late	Glabrous	Round	190.79	2
58	Jin Hua	late	Trichomes	Round	264.41	2
59	Mei Jin	late	Trichomes	Round	326.52	2
60	Jiu Li	late	Trichomes	Round	391.48	2
61	Rui You Pan 2	late	Glabrous	Flat	143.35	2
62	Huang Jin Mi 1	early	Trichomes	Round	246.86	2
63	Jin Chun	early	Trichomes	Round	234.92	2
64	Zhong Nong Jin Shuo	medium	Glabrous	Round	201.34	2
65	Jin Xiang	medium	Trichomes	Round	291.45	2
66	Zhong 99-10-7	medium	NA	NA	186.72	2
67	Yu Fei	late	Trichomes	Round	334.78	2
68	Huang Fei	late	Trichomes	Round	354.86	2
69	Jin Xiu	late	Trichomes	Round	375.52	2
70	Zhong Nong Jin Hui	early	Glabrous	Round	113.37	2
71	Zhong You 8	late	Glabrous	Round	240.23	2
72	Liu Tai 2	late	Trichomes	Round	349.18	2
73	Liu Tai 1	late	Trichomes	Round	428.81	1
74	Xia Zhi Hong	early	Glabrous	Round	138.78	2
75	Xia Zhi Zao Hong	early	Glabrous	Round	132.76	2
76	Man Cheng Xu Tao	late	Trichomes	Round	370.42	1
77	9-Dong 1	late	Trichomes	Round	328.35	2
78	3-6-75	late	Trichomes	Round	349.76	2
79	Xi Chun	early	Trichomes	Round	163.89	2
80	7-7-1	late	Trichomes	Round	217.64	2
81	Bai Feng	medium	Trichomes	Round	209.34	2
82	Zao Zhuang Dong Tao	late	Trichomes	Round	215.21	1
83	Dai Fei	late	Trichomes	Round	246.74	2
84	Rui Guang 39	late	Glabrous	Round	200.50	2
85	Rui Guang 33	medium	Glabrous	Round	300.27	2
86	Huang Jin Mi Pan	medium	Trichomes	Flat	188.15	2
87	Qi Yue Fei	late	Trichomes	Round	385.34	2
88	Jin Xia Zao You Pan	medium	Glabrous	Flat	127.62	2
89	Jin Ling Huang Lu	medium	Trichomes	Round	261.04	2
90	Gui Bao	late	Trichomes	Round	262.80	2
91	Rui Hong	medium	Trichomes	Round	272.75	2
92	Dong Xue Mi	late	Trichomes	Round	NA	1
93	Chun Xue	early	Trichomes	Round	200.13	2
94	You Xi	late	Trichomes	Round	430.22	1
95	Dai Fei Ya Bian	medium	Trichomes	Round	480.75	2
96	Zhong Nong Pan 10	medium	Trichomes	Flat	172.14	2
97	Chuan Zhong Dao	medium	Trichomes	Round	350.28	2
98	Yu Lu	late	Trichomes	Round	263.24	2
99	Lu Xing 1	medium	Glabrous	Round	240.89	2
100	Chao Hong	early	Trichomes	Round	156.77	2
101	Zhong You Pan 7	late	Glabrous	Flat	320.54	2
102	Zhong You Pan 5	medium	Glabrous	Flat	230.25	2
103	Rui Pan 21	late	Trichomes	Flat	250.37	2
104	GF677	NA	Trichomes	Round	30.81	2
105	Zhong You 6	early	Glabrous	Round	174.99	2
106	Zhong You 4	early	Glabrous	Round	150.40	2
107	Guan 5	late	Trichomes	Round	107.34	2
108	Zhong Hua Shou Tao	late	Trichomes	Round	700.29	1
109	Zhong You 9	early	Glabrous	Round	210.07	2
110	Zhong You Pan 4	medium	Glabrous	Flat	150.82	2
111	Zhong You Pan 2	medium	Glabrous	Flat	110.34	2
112	Hong Shan Hu	medium	Glabrous	Round	140.67	2
113	Zhong You Pan 5	medium	Glabrous	Flat	170.54	2
114	Bai Feng 2	medium	Trichomes	Round	230.21	2
115	Fei Cheng Hong Li	late	Trichomes	Round	480.35	1
116	Zhong Guo Shui Mi	late	Trichomes	Round	350.89	2
117	Fei Cheng Bai Li	late	Trichomes	Round	450.56	1
118	Qing Zhou Mi 10	late	Trichomes	Round	100.42	1
119	Zao Shang Hai Shui Mi	medium	Trichomes	Round	NA	2
120	Xia Hui 6	medium	Trichomes	Round	230.21	2
121	Han Lou Mi	late	Trichomes	Round	300.78	2
122	Ba Yue Cui	late	Trichomes	Round	340.82	2
123	Rui Guang 21	late	Glabrous	Round	160.54	2
124	Rui Guang 11	medium	Glabrous	Round	163.52	2
125	Rui Pan 10	medium	Trichomes	Flat	195.42	2
126	Rui Guang 23	medium	Glabrous	Round	145.72	2
127	Rui Guang Mei Yu	medium	Glabrous	Round	170.58	2
128	Rui Guang 19	medium	Glabrous	Round	160.82	2
129	Rui Guang 18	medium	Glabrous	Round	170.24	2
130	Rui Guang 26	medium	Glabrous	Round	230.38	2
131	Rui Guang 5	medium	Glabrous	Round	132.75	2
132	Rui Guang 33	early	Glabrous	Round	300.82	2
133	Bei Jing 8	late	Trichomes	Round	320.16	2
134	Rui Guang 3	early	Glabrous	Round	130.38	2
135	Da Tuan Mi Lu	early	Trichomes	Round	193.83	2
136	An Qiu Mi Tao	late	Trichomes	Round	182.66	2
137	Hong Ye Dong Tao 2	late	Trichomes	Round	NA	1
138	Qi Lu Ju Hong	late	Trichomes	Round	375.17	1
139	J3-1	late	Trichomes	Round	428.62	2
140	Zi Jin Hong 3	late	Glabrous	Round	178.77	2
141	03-16-006	NA	Trichomes	Round	NA	2
142	Yan Bao	late	Trichomes	Round	201.77	2
143	Zhong You 19	early	Glabrous	Round	147.22	2
144	Liang Shan Shui Mi	late	Trichomes	Round	294.88	1
145	03-31-022	NA	Trichomes	Round	280.63	2
NA, no data
